# Supplementary material for: Meta-analysis reveals glucocorticoid levels reflect variation in metabolic rate, not ‘stress’
Source: eLife. 2023 Oct 27;12:RP88205. doi: 10.7554/eLife.88205 (PMC10611431; doi:10.7554/eLife.88205)
Supplement: Supplementary file 3. — The document Includes one sheet per study with the data extracted, the part of the article it was extracted from, and the effect size calculations and results further included in the meta analysis and Supplementary file 2. [file elife-88205-supp3.xlsx]

## Sheet: 01 Cohen
METABOLISM				Within ind. Treatment: N				Before vs. after: N
Data from	Table 1
															CD	CI 1	CI 2
		Mean	se	sd	ss	sqrt							HSP	MR	1.61	0.6	2.6
HSP	Cold	131.8	16.6	49.8	9	3								Gcdif	1.07	0.126	2
	Control	75.8	4	13.2665	11	3.31662								Gcpost	0.99	0.06	1.92
GreyCat	Cold	147.7	8.7	21.3106	6	2.44949
	Control	83.3	2.4	5.36656	5	2.23607
													GreyCat	MR	3.95	1.92	5.99
GCs														GCdif	1.46	0.13	2.8
														GCpost	0.55	-0.66	1.76
Data from	Fig 1
		Evening	Post	Mean	sd	ss	Mean	sd	Diff	Mean	sd
HSP	Cold	3.61	58.55	26.1011	14.6614	9	62.5778	35.0947	54.94	36.4767	36.4834
		16.62	36.14						19.52
		18.07	46.99						28.92
		19.52	52.77						33.25
		20.96	88.91						67.95
		28.19	30.36						2.17
		33.25	145.3						112.05
		43.37	53.58						10.21
		51.32	50.6						-0.72
	Control	12.28	15.2	28.0691	8.68586	11	36.16	17.3356	2.92	8.09091	14.4921
		15.18	17.35						2.17
		23.13	34.7						11.57
		24.6	28.2						3.6
		39.8	23.13						-16.67
		36.87	74.5						37.63
		31.8	56.38						24.58
		30.36	42						11.64
		29.6	38.3						8.7
		29	39						10
		36.14	29						-7.14
		Evening	Post	Mean	sd	ss	Mean	sd	Diff	Mean	sd
GC	Cold	7.82	58	30.2167	14.4566	6	77.3783	32.2877	50.18	47.1617	24.295
		16.95	39.78						22.83
		33.26	70.43						37.17
		41.1	68.47						27.37
		39.78	95.86						56.08
		42.39	131.73						89.34
	Control	41.73	43.7	47.348	18.7012	5	63.218	14.1422	1.97	15.87	17.0623
		23.47	59.34						35.87
		44.34	60.45						16.11
		75	71.1						-3.9
		52.2	81.5						29.3

## Sheet: 02 Booth McLean
METABOLISM				Within ind. Treatment: Y				Before vs. after: Y
Data from	Table 4
														CD	CI 1	CI 2
													MR	1.004	0.19	1.82
	Mean	se	ss	sd	sqrt								GC	1.098	0.36	1.84
Pre transport	74.4	2.14	13	7.71588	3.60555
Post transport	82.9	2.54	13	9.1581	3.60555
GCs
Data frin	Table 3
	Mean	se	ss	sd	sqrt
Pre transport	1.87	0.28	16	1.12	4
Post transport	3.1	0.28	16	1.12	4

## Sheet: 03 Celi 
METABOLISM				Within ind. Treatment: Y				Before vs. after: N
Data from	Fig 3
	24C	19C	Mean 24	sd 24	Mean 19	sd 19	ss
	98.5	105.9	82.3278	9.05336	87.1444	10.6743	21							CD	CI 1	CI 2
	94.3	92.3											MR	0.48	-0.13	1.1
	92.9	93.1											GC	0.27	-0.34	0.88
	82.1	103.9
	91.8	95.8
	86.9	97.4
	85.8	95.1
	84.5	91
	83.7	89.1
	83.1	87.3
	82.3	82.3
	79.4	83
	78.1	74
	75	77
	75.8	80.2
	77.1	80.8
	68.2	71
	62.4	69.4
GCs
Data from:	Table 3
	24C	19C		sd 24		sd 19	ss
	6.69	7.03		1.26		1.26	21

## Sheet: 04 Cyr
METABOLISM				Within ind. Treatment: Y				Before vs. after: N
Data from: Fig 4		(non molting)
	Mean	se	ss	sd	sqrt			Comparing with Acoustic							CD	CI1	CI2
1 Intruder	214.5	16	8	45.2548	2.82843								MR	1 intruder	0.05	-0.93	1.03
5 Intruders	276.8	41	8	115.966	2.82843									5 intruder	0.57	-0.43	1.57
Acoustic	210.2	41	8	115.966	2.82843									restraint	1.33	0.25	2.41
Restraint	352	34	8	96.1665	2.82843								GC	1 intruder	-0.41	-1.4	0.58
														5 intruder	0.24	-0.74	1.23
														Restraint	0.99	-0.05	2.03
GCs
Data from: Fig 4		(non molting)
	Mean	se	ss	sd	sqrt
1 Intruder	5.15	1.8	8	5.09117	2.82843
5 Intruders	10.65	3	8	8.48528	2.82843
Acoustic	8.4	3.5	8	9.89949	2.82843
Restraint	17.8	3.2	8	9.05097	2.82843

## Sheet: 05 Frank
METABOLISM				Within ind. Treatment: Y				Before vs. after: N
Data from	Fig 5, min 30
														CD	CI 1	CI 2
	Mean	se	ss	sqrt	sd								MR	2.46	1.23	3.68
Warm infusion (40)	250	10	9	3	30								GC	1.19	0.19	2.19
Cold infusion	500.4	47	9	3	141
GCs
Data from	Fig 2, min 30
	Mean	se	ss	sqrt	sd
Warm infusion (40)	4.12	1.2	9	3	3.6
Cold infusion	9.8	1.9	9	3	5.7

## Sheet: 06 Jimeno
METABOLISM				Within ind. Treatment: Y				Before vs. after: N
Data from	Results
	t	ss												CD	CI 1	CI 2
Warm vs. Cold	5.76	34											MRcold	1.98	1.16	2.8
Warm vs. Noise	6	36											GCcold	0.93	0.22	1.63
													MRnoise	2	1.2	2.8
GCs													GCnoise	0.75	0.07	1.43
Data from	Results
	t	ss
Warm vs. Cold	2.7	34
Warm vs. Noise	2.25	36

## Sheet: 07 Kaciuba
METABOLISM				Within ind. Treatment: Y				Before vs. after: Y
Data from: Fig 2		Pre trials vs. Post trials
	Mean	se	ss	sqrt	sd									CD	CI 1	CI 2
Pre	0.3	0.03	10	3.16228	0.0948683								MR	9.7	6.6	12.8
Post	2.13	0.08	10	3.16228	0.252982								GC	1.03	0.1	2
GCs
Data from: Fig 4
	Mean	se	ss	sqrt	sd
Pre	160	7	10	3.16228	22.1359
Post	220	25	10	3.16228	79.0569

## Sheet: 08 Kaselman
METABOLISM				Within ind. Treatment: Y				Before vs. after: N
Data from: Fig 8		second measurement
														CD	CI 1	CI 2
	Mean	se	ss	sqrt	sd								MR	0.75	0.06	1.45
Exercise	2242	70	17	4.12311	288.617								GC	1.33	0.59	2.07
No exercise	2048	60	17	4.12311	247.386
GCs
Data from: Fig 6		second measurement
	Mean	se	ss	sqrt	sd
Exercise	644	46	17	4.12311	189.663
No exercise	397	44	17	4.12311	181.417

## Sheet: 09 Kleist
METABOLISM				Within ind. Treatment: N				Before vs. after: N
Data from: Table 4 (REE/kg)
														CD	CI 1	CI 2
	Mean	sd	ss										Mrdif	0.25	-0.19	0.68
Diet = exercise	2.7	14.3	44										Gcdif	0.095	-0.34	0.53
Diet	-0.8	14.5	38
GCs
	Mean	sd	ss
Diet + exercise	47.2	159.6	44
Diet	33.3	129.6	38

## Sheet: 10 Nephew
METABOLISM				Within ind. Treatment: Y				Before vs. after: N
Data from: Fig 3, only "post" taken into account
	Mean	se	ss	sqrt	sd			1 intruder as control						CD	CI 1	CI 2
Pre 1	354	13.5	8	2.82843	38.1838								MR 3 intr	0.67	-0.34	1.67
Post 1	397.4	16	8	2.82843	45.2548								MR 5 intr	2.23	0.98	3.47
Pre 3	339	30	8	2.82843	84.8528								GC 3 intr	0.15	-0.83	1.13
Post 3	447	33.5	8	2.82843	94.7523								GC 5 intr	0.35	-0.63	1.34
Pre 5	344.5	19.5	8	2.82843	55.1543
Post 5	529.5	25	8	2.82843	70.7107
GCs
Data from: Fig 4												Bef vs after		CD	CI 1	CI 2
													MR 1 intr	1.03	-0.007	2.1
	Mean	se	ss	sqrt	sd								MR 3 intr	1.2	0.14	2.27
Pre 1	13.6	2.5	8	2.82843	7.07107								MR 5 intr	1.62	0.49	2.75
Post 1	9.3	2.2	8	2.82843	6.22254								GC 1 intr	-0.65	-1.65	0.36
Pre 3	6.5	2.2	8	2.82843	6.22254								GC 3 intr	0.62	-0.38	1.63
Post 3	10.2	2	8	2.82843	5.65685								GC 5 intr	0.63	-0.37	1.64
Pre 5	7.8	1.8	8	2.82843	5.09117
Post 5	11.6	2.4	8	2.82843	6.78823

[truncated: 11 more sheets: 11 Peake, 12 Sramek, 13 Wikelski, 14 Xu, 15 AD Beerling, 16 AD de Bruijn 2011, 17 AD de Bruijn 2013, 18 Hipolide, 19 AD Nephew 2003, 20 AD Buwalda, 21 AD Harlow]
